# Supplementary material for: Multiple Virus Infections in Western Honeybee (Apis mellifera L.) Ejaculate Used for Instrumental Insemination
Source: Viruses. 2019 Mar 29;11(4):306. doi: 10.3390/v11040306 (PMC6521257; doi:10.3390/v11040306)
Supplement: Supplementary file 1 [file viruses-11-00306-s001.zip]

Archive with 5 entries (4 files):
- viruses-467571 supplementary proof/
- viruses-467571 supplementary proof/Table S1.pdf
- viruses-467571 supplementary proof/Table S2.pdf
- viruses-467571 supplementary proof/Table S3.pdf
- viruses-467571 supplementary proof/Table S4.pdf
